# Supplementary material for: Insights into the Evolution of P. aeruginosa Antimicrobial Resistance in a Patient Undergoing Intensive Therapy
Source: Antibiotics (Basel). 2023 Feb 28;12(3):483. doi: 10.3390/antibiotics12030483 (PMC10044667; doi:10.3390/antibiotics12030483)
Supplement: Supplementary file 1 [file antibiotics-12-00483-s001.zip]

Archive with 1 entries (1 files):
- antibiotics-2098530-supplementary.xlsx
