# Supplementary material for: Insights into the Evolution of P. aeruginosa Antimicrobial Resistance in a Patient Undergoing Intensive Therapy
Source: Antibiotics (Basel). 2023 Feb 28;12(3):483. doi: 10.3390/antibiotics12030483 (PMC10044667; doi:10.3390/antibiotics12030483)
Supplement: Supplementary file 1 [file antibiotics-12-00483-s001.zip › antibiotics-2098530-supplementary.xlsx]

## Sheet: Table S1- ea86 coding
Table S1: Mutations in coding sequences of P. aeruginosa strain EA-86
position in CP054581 (nt)	mutn class	reference genome	ea86 genome	EA-86 mutation description	gene ID	gene symbol	gene description
45613	snp	G	A	missense_variant c.3148G>A p.Ala1050Thr	HUF04_00210		DUF637 domain-containing protein
1374987	snp	C	T	missense_variant c.476C>T p.Pro159Leu	HUF04_06555		IS3 family transposase
1374993	snp	C	T	missense_variant c.482C>T p.Ala161Val	HUF04_06555		IS3 family transposase
2160362	complex	TTATA	CTATG	missense_variant c.1938_1942delTTATAinsCTATG p.Thr648Ala	HUF04_10310	capD like	polysaccharide biosynthesis protein
3081200	snp	A	G	missense_variant c.10118A>G p.Asn3373Ser	HUF04_14765	tpsA1	two-partner secretion system exoprotein TpsA1
3173433	snp	C	T	missense_variant c.25G>A p.Val9Ile	HUF04_15125		hypothetical protein
3176307	complex	GGA	AGG	missense_variant c.595_597delTCCinsCCT p.Ser199Pro	HUF04_15140		hypothetical protein
3193326	snp	A	T	missense_variant c.331T>A p.Ser111Thr	HUF04_15235		DUF1804 family protein
3221771	complex	GAAAGCCC	AGAACCCT	missense_variant c.519_526delGGGCTTTCinsAGGGTTCT p.Leu176Phe	HUF04_15450		PepSY domain-containing protein
3260513	complex	GGCA	CGGG	missense_variant c.651_654delTGCCinsCCCG p.Ala218Pro	HUF04_15495	pvdM	pyoverdine-tailoring dipeptidase-like protein PvdM
3260521	complex	CCGT	GCGA	missense_variant c.643_646delACGGinsTCGC p.ThrAla215SerPro	HUF04_15495	pvdM	pyoverdine-tailoring dipeptidase-like protein PvdM
4495277	snp	G	A	missense_variant c.1300G>A p.Asp434Asn	HUF04_21330	guaD	guanine deaminase
5309188	snp	G	A	missense_variant c.22G>A p.Glu8Lys	HUF04_25335		IS3 family transposase
5453114	complex	GTACGC	TTGCGA	missense_variant c.180_185delGCGTACinsTCGCAA p.Thr62Asn	HUF04_26035		DNA-binding protein
5794918	complex	GCG	TCT	missense_variant c.130_132delGCGinsTCT p.Ala44Ser	HUF04_27560	pilC	type 4a pilus biogenesis protein PilC
5794983	snp	C	A	missense_variant c.195C>A p.Asp65Glu	HUF04_27560	pilC	type 4a pilus biogenesis protein PilC
5872275	snp	T	C	missense_variant c.13A>G p.Thr5Ala	HUF04_28005		DUF3164 family protein
6008542	snp	G	A	missense_variant c.461G>A p.Gly154Asp	HUF04_28755	nfxB	efflux pump transcriptional repressor NfxB
6350796	ins	T	TCCTCGG	disruptive_inframe_insertion c.22_23insGCCTCG p.Leu7_Ala8insGlyLeu	HUF04_30385		hypothetical protein
6547504	ins	A	AGCGGGG	disruptive_inframe_insertion c.1265_1266insCCCCGC p.Ala422_Pro423insProAla	HUF04_31185	damX like	AAA family ATPase
6900646	complex	AGCGG	GGCGC	missense_variant c.400_404delAGCGGinsGGCGC p.SerGly134GlyAla	HUF04_32875		hypothetical protein
7121642	snp	T	A	missense_variant c.575A>T p.Tyr192Phe	HUF04_33900		DedA family protein

## Sheet: Table S2 - ea87 coding
Table S2: Mutations in coding sequences of P. aeruginosa strain EA-87
position in CP054581 (nt)	mutn class	reference genome	ea87 genome	EA-87 mutation	gene ID	gene symbol	gene description
481513	del	CCTCCGCA	C	frameshift_variant c.321_327delTGCGGAG p.His107fs	HUF04_02240	mexR	MarR family transcriptional repressor MexR
1787794	ins	C	CAGA	conservative_inframe_insertion c.925_927dupAAG p.Lys309dup	HUF04_08390		aliphatic sulfonate ABC transporter substrate-binding protein
2105546	complex	TA	CG	missense_variant c.312_313delTAinsCG p.Thr105Ala	HUF04_10065	OprB	porin
2454629	ins	C	CGCGCTGGCA	disruptive_inframe_insertion c.29_37dupAGCGCTGGC p.Gln10_Trp12dup	HUF04_11685		DUF58 domain-containing protein
3172457	snp	G	T	missense_variant c.557C>A p.Thr186Lys	HUF04_15115		hypothetical protein
3172462	complex	AGCGGCCG	GGCAGCGA	missense_variant c.545_552delCGGCCGCTinsTCGCTGCC p.Ala182Val	HUF04_15115		hypothetical protein
3201817	complex	CAGGCTC	GACGCTT	missense_variant c.213_219delGAGCCTGinsAAGCGTC p.Leu73Val	HUF04_15345		ATP-binding protein
3262408	snp	G	T	missense_variant c.1027G>T p.Ala343Ser	HUF04_15500	pvdP	pyoverdine maturation tyrosinase PvdP
3615830	ins	C	CCAG	conservative_inframe_insertion c.73_75dupCTG p.Leu25dup	HUF04_17115		antibiotic biosynthesis monooxygenase
5490461	complex	TTGCAG	GGCCAT	missense_variant c.268_273delCTGCAAinsATGGCC p.LeuGln90MetAla	HUF04_26180		filamentous hemagglutinin family protein
5490539	complex	ACTCGGA	TCCCGGT	missense_variant c.189_195delTCCGAGTinsACCGGGA p.Ser65Gly	HUF04_26180		filamentous hemagglutinin family protein
5490550	snp	C	G	missense_variant c.184G>C p.Ala62Pro	HUF04_26180		filamentous hemagglutinin family protein
5794803	complex	CCAT	TCAA	missense_variant c.15_18delCCATinsTCAA p.His6Gln	HUF04_27560	pilC	type 4a pilus biogenesis protein PilC
6098117	complex	CCAG	GCTA	missense_variant c.729_732delCTGGinsTAGC p.Trp244Ser	HUF04_29165		hypothetical protein
6550869	complex	CT	TC	missense_variant c.1737_1738delAGinsGA p.Val580Ile	HUF04_31200	pilQ	type 4a pilus secretin PilQ
6900650	snp	G	C	missense_variant c.404G>C p.Gly135Ala	HUF04_32875		hypothetical protein

## Sheet: Table S3 - ea86 all
Table S3: All mutations in P. aeruginosa strain EA-86
position in CP054581 (nt)	mutn class	reference genome	ea86 genome	affected region	gene strand	EA-86 mutation description	gene ID	gene symbol	gene description
45613	snp	G	A	CDS	+	missense_variant c.3148G>A p.Ala1050Thr	HUF04_00210		DUF637 domain-containing protein
61233	del	TA	T
268473	del	GATACCCCGAGGGCCAACGGCGGTTATCCGTCCTGCGCGTGGGCCAGCA	G
289063	snp	T	C	CDS	-	synonymous_variant c.309A>G p.Pro103Pro	HUF04_01335		suppressor of fused domain protein
539124	snp	G	C	CDS	-	synonymous_variant c.1533C>G p.Gly511Gly	HUF04_02465		TonB-dependent siderophore receptor
561659	snp	C	T	CDS	+	synonymous_variant c.426C>T p.Gly142Gly	HUF04_02585		acetyl-CoA carboxylase biotin carboxylase subunit
580561	snp	A	G
1241316	snp	C	T
1374987	snp	C	T	CDS	+	missense_variant c.476C>T p.Pro159Leu	HUF04_06555		IS3 family transposase
1374993	snp	C	T	CDS	+	missense_variant c.482C>T p.Ala161Val	HUF04_06555		IS3 family transposase
2160362	complex	TTATA	CTATG	CDS	+	missense_variant c.1938_1942delTTATAinsCTATG p.Thr648Ala	HUF04_10310		polysaccharide biosynthesis protein
2160371	snp	C	T	CDS	+	synonymous_variant c.1947C>T p.Pro649Pro	HUF04_10310		polysaccharide biosynthesis protein
2160377	snp	C	T	CDS	+	synonymous_variant c.1953C>T p.Gly651Gly	HUF04_10310		polysaccharide biosynthesis protein
2160407	snp	A	G	CDS	+	synonymous_variant c.1983A>G p.Arg661Arg	HUF04_10310		polysaccharide biosynthesis protein
2160413	snp	C	A	CDS	+	synonymous_variant c.1989C>A p.Arg663Arg	HUF04_10310		polysaccharide biosynthesis protein
2160423	complex	TCGACGAG	GTCA
2160434	ins	T	TTCTCC
2160469	snp	G	T
2160474	complex	GCGAC	ACGAT
3081200	snp	A	G	CDS	+	missense_variant c.10118A>G p.Asn3373Ser	HUF04_14765	tpsA1	two-partner secretion system exoprotein TpsA1
3081993	snp	T	C	CDS	+	synonymous_variant c.10911T>C p.Ser3637Ser	HUF04_14765	tpsA1	two-partner secretion system exoprotein TpsA1
3172381	snp	G	C	CDS	-	synonymous_variant c.633C>G p.Val211Val	HUF04_15115		hypothetical protein
3173386	snp	T	C	CDS	-	synonymous_variant c.72A>G p.Lys24Lys	HUF04_15125		hypothetical protein
3173395	complex	CAGGACG	AAGAACA	CDS	-	synonymous_variant c.57_63delCGTCCTGinsTGTTCTT p.22	HUF04_15125		hypothetical protein
3173409	snp	G	A	CDS	-	synonymous_variant c.49C>T p.Leu17Leu	HUF04_15125		hypothetical protein
3173422	snp	C	A	CDS	-	synonymous_variant c.36G>T p.Ala12Ala	HUF04_15125		hypothetical protein
3173428	snp	G	A	CDS	-	synonymous_variant c.30C>T p.Ile10Ile	HUF04_15125		hypothetical protein
3173433	snp	C	T	CDS	-	missense_variant c.25G>A p.Val9Ile	HUF04_15125		hypothetical protein
3173458	mnp	GG	TA
3173465	snp	C	A
3173499	snp	G	C	CDS	-	synonymous_variant c.789C>G p.Gly263Gly	HUF04_15130		phage BR0599 family protein
3176307	complex	GGA	AGG	CDS	-	missense_variant c.595_597delTCCinsCCT p.Ser199Pro	HUF04_15140		hypothetical protein
3176340	snp	G	A	CDS	-	synonymous_variant c.564C>T p.Asp188Asp	HUF04_15140		hypothetical protein
3176730	snp	C	G	CDS	-	synonymous_variant c.174G>C p.Ala58Ala	HUF04_15140		hypothetical protein
3177289	snp	G	A	CDS	-	synonymous_variant c.573C>T p.Ser191Ser	HUF04_15145		hypothetical protein
3177679	snp	A	G	CDS	-	synonymous_variant c.183T>C p.Gly61Gly	HUF04_15145		hypothetical protein
3193326	snp	A	T	CDS	-	missense_variant c.331T>A p.Ser111Thr	HUF04_15235		DUF1804 family protein
3196975	snp	G	A	ncRNA	-	intragenic_variant n.3196975G>A	HUF04_15285		hammerhead ribozyme type II
3221757	complex	TAATCTGGGT	CAGGCGTGGC	CDS	-	synonymous_variant c.531_540delACCCAGATTAinsGCCACGCCTG p.181	HUF04_15450		PepSY domain-containing protein
3221771	complex	GAAAGCCC	AGAACCCT	CDS	-	missense_variant c.519_526delGGGCTTTCinsAGGGTTCT p.Leu176Phe	HUF04_15450		PepSY domain-containing protein
3260513	complex	GGCA	CGGG	CDS	-	missense_variant c.651_654delTGCCinsCCCG p.Ala218Pro	HUF04_15495	pvdM	pyoverdine-tailoring dipeptidase-like protein PvdM	https://www.sciencedirect.com/science/article/pii/S0021925822006433
3260521	complex	CCGT	GCGA	CDS	-	missense_variant c.643_646delACGGinsTCGC p.ThrAla215SerPro	HUF04_15495	pvdM	pyoverdine-tailoring dipeptidase-like protein PvdM
3276006	snp	G	A
4040025	snp	C	A
4353514	ins	A	AGCGCCTTGCGCTATCCGCCCT
4495277	snp	G	A	CDS	+	missense_variant c.1300G>A p.Asp434Asn	HUF04_21330	guaD	guanine deaminase
4589338	snp	C	T
4963472	ins	G	GA
4963480	complex	GAG	AA
4971328	ins	A	AC
5032239	snp	A	G	CDS	-	synonymous_variant c.261T>C p.Asn87Asn	HUF04_23975		B-type flagellin
5032245	snp	G	C	CDS	-	synonymous_variant c.255C>G p.Ser85Ser	HUF04_23975		B-type flagellin
5309188	snp	G	A	CDS	+	missense_variant c.22G>A p.Glu8Lys	HUF04_25335		IS3 family transposase
5453114	complex	GTACGC	TTGCGA	CDS	-	missense_variant c.180_185delGCGTACinsTCGCAA p.Thr62Asn	HUF04_26035		DNA-binding protein
5478941	complex	ACCT	GCCC	CDS	-	synonymous_variant c.11790_11793delAGGTinsGGGC p.3932	HUF04_26180		filamentous hemagglutinin family protein
5582414	snp	A	G
5779965	complex	GC	AG	CDS	-	synonymous_variant c.240_241delGCinsCT p.82	HUF04_27495		TonB-dependent siderophore receptor
5794764	complex	GGGCGAACTGA	AGGAGAGTTGG
5794782	complex	GAATCCC	AAACCCT
5794908	snp	C	T	CDS	+	synonymous_variant c.120C>T p.Thr40Thr	HUF04_27560	pilC	type 4a pilus biogenesis protein PilC
5794918	complex	GCG	TCT	CDS	+	missense_variant c.130_132delGCGinsTCT p.Ala44Ser	HUF04_27560	pilC	type 4a pilus biogenesis protein PilC
5794932	complex	CGCT	TGCC	CDS	+	synonymous_variant c.144_147delCGCTinsTGCC p.50	HUF04_27560	pilC	type 4a pilus biogenesis protein PilC
5794941	complex	TCCCCTC	ACCGTTA	CDS	+	synonymous_variant c.153_159delTCCCCTCinsACCGTTA p.54	HUF04_27560	pilC	type 4a pilus biogenesis protein PilC
5794956	complex	GTTC	TTTT	CDS	+	synonymous_variant c.168_171delGTTCinsTTTT p.58	HUF04_27560	pilC	type 4a pilus biogenesis protein PilC
5794977	snp	C	A	CDS	+	synonymous_variant c.189C>A p.Gly63Gly	HUF04_27560	pilC	type 4a pilus biogenesis protein PilC
5794983	snp	C	A	CDS	+	missense_variant c.195C>A p.Asp65Glu	HUF04_27560	pilC	type 4a pilus biogenesis protein PilC
5872275	snp	T	C	CDS	-	missense_variant c.13A>G p.Thr5Ala	HUF04_28005		DUF3164 family protein
6008542	snp	G	A	CDS	+	missense_variant c.461G>A p.Gly154Asp	HUF04_28755	nfxB	efflux pump transcriptional repressor NfxB
6075191	snp	G	A
6350796	ins	T	TCCTCGG	CDS	+	disruptive_inframe_insertion c.22_23insGCCTCG p.Leu7_Ala8insGlyLeu	HUF04_30385		hypothetical protein
6547504	ins	A	AGCGGGG	CDS	-	disruptive_inframe_insertion c.1265_1266insCCCCGC p.Ala422_Pro423insProAla	HUF04_31185		AAA family ATPase
6551347	snp	G	A	CDS	-	synonymous_variant c.1260C>T p.Arg420Arg	HUF04_31200	pilQ	type 4a pilus secretin PilQ
6575981	snp	A	T	CDS	-	synonymous_variant c.459T>A p.Ala153Ala	HUF04_31300		phasin family protein
6682506	snp	G	A
6843024	snp	G	A	CDS	-	synonymous_variant c.1800C>T p.Gly600Gly	HUF04_32605		type VI secretion system tip protein VgrG
6900646	complex	AGCGG	GGCGC	CDS	+	missense_variant c.400_404delAGCGGinsGGCGC p.SerGly134GlyAla	HUF04_32875		hypothetical protein
6957326	snp	A	G
7121642	snp	T	A	CDS	-	missense_variant c.575A>T p.Tyr192Phe	HUF04_33900		DedA family protein

## Sheet: Table S4 - ea87 all
Table S4: All mutations in P. aeruginosa strain EA-87
position in CP054581 (nt)	mutn class	reference genome	ea87 genome	affected region	gene strand	EA-87 mutation description	gene ID	gene symbol	gene description
307386	snp	C	T
481513	del	CCTCCGCA	C	CDS	-	frameshift_variant c.321_327delTGCGGAG p.His107fs	HUF04_02240	mexR	MarR family transcriptional repressor MexR
773702	snp	A	C	CDS	+	synonymous_variant c.87A>C p.Pro29Pro	HUF04_03720		amino acid adenylation domain-containing protein
920462	snp	T	C
920468	snp	C	T
1278676	snp	T	C	CDS	+	synonymous_variant c.2517T>C p.Ala839Ala	HUF04_06005		nitrate reductase subunit alpha
1323674	snp	C	T
1323683	snp	A	C
1572367	snp	T	C	CDS	+	synonymous_variant c.2043T>C p.Gly681Gly	HUF04_07465	bamA	outer membrane protein assembly factor BamA
1776937	snp	T	C
1787794	ins	C	CAGA	CDS	+	conservative_inframe_insertion c.925_927dupAAG p.Lys309dup	HUF04_08390		aliphatic sulfonate ABC transporter substrate-binding protein
2105546	complex	TA	CG	CDS	+	missense_variant c.312_313delTAinsCG p.Thr105Ala	HUF04_10065		porin
2163721	complex	CGGG	GGGC	CDS	+	synonymous_variant c.1185_1188delCGGGinsGGGC p.397	HUF04_10330	uvrB	excinuclease ABC subunit B
2454629	ins	C	CGCGCTGGCA	CDS	+	disruptive_inframe_insertion c.29_37dupAGCGCTGGC p.Gln10_Trp12dup	HUF04_11685		DUF58 domain-containing protein
2640394	complex	AA	TC
2640400	snp	A	G
3071745	snp	T	C	CDS	+	synonymous_variant c.663T>C p.Asp221Asp	HUF04_14765	tpsA1	two-partner secretion system exoprotein TpsA1
3071814	snp	C	T	CDS	+	synonymous_variant c.732C>T p.Ile244Ile	HUF04_14765	tpsA1	two-partner secretion system exoprotein TpsA1
3071826	snp	G	C	CDS	+	synonymous_variant c.744G>C p.Ala248Ala	HUF04_14765	tpsA1	two-partner secretion system exoprotein TpsA1
3170824	snp	A	T	CDS	-	synonymous_variant c.2190T>A p.Leu730Leu	HUF04_15115		hypothetical protein
3172457	snp	G	T	CDS	-	missense_variant c.557C>A p.Thr186Lys	HUF04_15115		hypothetical protein
3172462	complex	AGCGGCCG	GGCAGCGA	CDS	-	missense_variant c.545_552delCGGCCGCTinsTCGCTGCC p.Ala182Val	HUF04_15115		hypothetical protein
3176616	snp	T	C	CDS	-	synonymous_variant c.288A>G p.Pro96Pro	HUF04_15140		hypothetical protein
3201612	snp	G	A	CDS	-	synonymous_variant c.424C>T p.Leu142Leu	HUF04_15345		ATP-binding protein
3201817	complex	CAGGCTC	GACGCTT	CDS	-	missense_variant c.213_219delGAGCCTGinsAAGCGTC p.Leu73Val	HUF04_15345		ATP-binding protein
3262020	complex	AC	GT	CDS	+	synonymous_variant c.639_640delACinsGT p.215	HUF04_15500	pvdP	pyoverdine maturation tyrosinase PvdP
3262149	complex	GCGC	AAGA	CDS	+	synonymous_variant c.768_771delGCGCinsAAGA p.258	HUF04_15500	pvdP	pyoverdine maturation tyrosinase PvdP
3262395	complex	CGAGGCC	AGAAGCG	CDS	+	synonymous_variant c.1014_1020delCGAGGCCinsAGAAGCG p.341	HUF04_15500	pvdP	pyoverdine maturation tyrosinase PvdP
3262408	snp	G	T	CDS	+	missense_variant c.1027G>T p.Ala343Ser	HUF04_15500	pvdP	pyoverdine maturation tyrosinase PvdP
3388096	snp	T	C	CDS	+	synonymous_variant c.42T>C p.Pro14Pro	HUF04_16065		TauD/TfdA family dioxygenase
3615830	ins	C	CCAG	CDS	-	conservative_inframe_insertion c.73_75dupCTG p.Leu25dup	HUF04_17115		antibiotic biosynthesis monooxygenase
4589123	complex	CCTA	GCTG
5032380	snp	A	G	CDS	-	synonymous_variant c.120T>C p.Ser40Ser	HUF04_23975		B-type flagellin
5041355	complex	GCCT	TCCA	CDS	-	synonymous_variant c.2037_2040delAGGCinsTGGA p.681	HUF04_24005	flgK	flagellar hook-associated protein FlgK
5308721	snp	A	G	CDS	-	synonymous_variant c.18T>C p.Pro6Pro	HUF04_25325		MBL fold metallo-hydrolase
5447635	snp	C	T	CDS	-	synonymous_variant c.240G>A p.Glu80Glu	HUF04_25990		hypothetical protein
5454795	complex	A	CC
5454800	snp	G	C
5490428	snp	C	G	CDS	-	synonymous_variant c.306G>C p.Ala102Ala	HUF04_26180		filamentous hemagglutinin family protein
5490440	complex	CGCC	GGCG	CDS	-	synonymous_variant c.291_294delGGCGinsCGCC p.99	HUF04_26180		filamentous hemagglutinin family protein
5490455	snp	G	C	CDS	-	synonymous_variant c.279C>G p.Leu93Leu	HUF04_26180		filamentous hemagglutinin family protein
5490461	complex	TTGCAG	GGCCAT	CDS	-	missense_variant c.268_273delCTGCAAinsATGGCC p.LeuGln90MetAla	HUF04_26180		filamentous hemagglutinin family protein
5490539	complex	ACTCGGA	TCCCGGT	CDS	-	missense_variant c.189_195delTCCGAGTinsACCGGGA p.Ser65Gly	HUF04_26180		filamentous hemagglutinin family protein
5490550	snp	C	G	CDS	-	missense_variant c.184G>C p.Ala62Pro	HUF04_26180		filamentous hemagglutinin family protein
5794803	complex	CCAT	TCAA	CDS	+	missense_variant c.15_18delCCATinsTCAA p.His6Gln	HUF04_27560	pilC	type 4a pilus biogenesis protein PilC
6098117	complex	CCAG	GCTA	CDS	-	missense_variant c.729_732delCTGGinsTAGC p.Trp244Ser	HUF04_29165		hypothetical protein
6099519	snp	A	G	CDS	-	synonymous_variant c.954T>C p.Pro318Pro	HUF04_29175		attachment protein
6240277	snp	C	A
6550771	snp	G	A	CDS	-	synonymous_variant c.1836C>T p.Asn612Asn	HUF04_31200	pilQ	type 4a pilus secretin PilQ
6550777	complex	CGGG	TGGA	CDS	-	synonymous_variant c.1827_1830delCCCGinsTCCA p.611	HUF04_31200	pilQ	type 4a pilus secretin PilQ
6550792	snp	G	C	CDS	-	synonymous_variant c.1815C>G p.Thr605Thr	HUF04_31200	pilQ	type 4a pilus secretin PilQ
6550801	complex	GAGGGACAGC	CAGAGAAAGA	CDS	-	synonymous_variant c.1797_1806delGCTGTCCCTCinsTCTTTCTCTG p.603	HUF04_31200	pilQ	type 4a pilus secretin PilQ
6550816	snp	T	C	CDS	-	synonymous_variant c.1791A>G p.Glu597Glu	HUF04_31200	pilQ	type 4a pilus secretin PilQ
6550837	complex	AGCGCCG	CGCACCA	CDS	-	synonymous_variant c.1764_1770delCGGCGCTinsTGGTGCG p.591	HUF04_31200	pilQ	type 4a pilus secretin PilQ
6550861	complex	GTAG	ATAT	CDS	-	synonymous_variant c.1743_1746delCTACinsATAT p.583	HUF04_31200	pilQ	type 4a pilus secretin PilQ
6550869	complex	CT	TC	CDS	-	missense_variant c.1737_1738delAGinsGA p.Val580Ile	HUF04_31200	pilQ	type 4a pilus secretin PilQ
6550876	snp	G	T	CDS	-	synonymous_variant c.1731C>A p.Gly577Gly	HUF04_31200	pilQ	type 4a pilus secretin PilQ
6550882	snp	C	T	CDS	-	synonymous_variant c.1725G>A p.Leu575Leu	HUF04_31200	pilQ	type 4a pilus secretin PilQ
6551197	snp	G	A	CDS	-	synonymous_variant c.1410C>T p.Arg470Arg	HUF04_31200	pilQ	type 4a pilus secretin PilQ
6600862	complex	AA	GG	CDS	-	synonymous_variant c.237_238delTTinsCC p.81	HUF04_31435		sel1 repeat family protein
6682179	snp	T	A
6900650	snp	G	C	CDS	+	missense_variant c.404G>C p.Gly135Ala	HUF04_32875		hypothetical protein
